# Supplementary material for: Association of a Disrupted Dipping Pattern of Blood Pressure with Progression of Renal Injury during the Development of Salt-Dependent Hypertension in Rats
Source: Int J Mol Sci. 2020 Mar 24;21(6):2248. doi: 10.3390/ijms21062248 (PMC7139748; doi:10.3390/ijms21062248)
Supplement: Supplementary file 1 [file ijms-21-02248-s001.zip]

Archive with 3 entries (2 files):
- supplementary file/
- supplementary file/ijms-740053 figures.pdf
- supplementary file/ijms-740053 supplementary.pdf
